# Supplementary material for: Analysis of the effects of bench-scale cell culture platforms and inoculum cell concentrations on PSC aggregate formation and culture
Source: Front Bioeng Biotechnol. 2023 Dec 1;11:1267007. doi: 10.3389/fbioe.2023.1267007 (PMC10722899; doi:10.3389/fbioe.2023.1267007)
Supplement: Supplementary file 9 [file Table1.XLSX]

## Sheet: Table 1 
	Aggrewell (initial seed)	Parallel run	*Passage # at time of aggregation	Run/ replicate	Day 1							Day 2							Day 3							Day 4							Day 5
					# of aggregates (n)	Median (µm)	IQR (µm)	Mean (µm)	Standard deviation (µm)	Standard error mean (µm)	Coefficient of variation	# of aggregates (n)	Median (µm)	IQR (µm)	Mean (µm)	Standard deviation (µm)	Standard error mean (µm)	Coefficient of variation	# of aggregates (n)	Median (µm)	IQR (µm)	Mean (µm)	Standard deviation (µm)	Standard error mean (µm)	Coefficient of variation	# of aggregates (n)	Median (µm)	IQR (µm)	Mean (µm)	Standard deviation (µm)	Standard error mean (µm)	Coefficient of variation	# of aggregates (n)	Median (µm)	IQR (µm)	Mean (µm)	Standard deviation (µm)	Standard error mean (µm)	Coefficient of variation
	200 cells/microwell	6WP R1	8	R1	1304	104.2	24.99	101.9	18.55	0.5137	0.182	1171	125.2	27.8	124.4	23.86	0.6972	0.1918	946	154.9	53.3	147.7	42.81	1.392	0.2898
		6WP R2	8	R2	610	88.85	15.82	93.27	20.41	0.8264	0.2188	118	153.3	39.7	158.5	38.06	3.503	0.2401	176	161.4	42.8	161.2	36.64	2.762	0.2273
		6WP R3	8	R3	690	98.64	17.14	97.69	17.55	0.6683	0.1797	359	145.5	34.3	146.3	33.72	1.78	0.2305	371	164.4	33.9	166.3	26.01	1.35
	400 cells/microwell	6WP R1	8	R1	862	123.4	24.5	121.3	20.35	0.693	0.1677	374	158.3	27.9	153.5	25.48	1.318	0.166	917	176.4	32.7	174.4	26.29	0.8682	0.1508
		6WP R2	8	R2	1242	105.8	21.25	105.5	17.87	0.5072	0.1694	360	146.1	26.2	148.1	25.48	1.343	0.1721	302	158.6	42.1	158	28.48	1.639	0.1802
		6WP R3	8	R3	804	126	20.3	124.4	19.93	0.7029	0.1602	393	175.5	23.6	171.3	27.07	1.366	0.158	599	184.1	27.4	183	20.92	0.8548	0.1143
	800 cells/microwell	6WP R1	8	R1	946	142.6	22.8	140	21.47	0.698	0.1533	640	169.2	39.6	176.7	38.33	1.515	0.2169	642	198.2	42.6	202.8	37.95	1.498	0.1871
		6WP R2	8	R2	1546	134.6	23.9	133	20.21	0.514	0.1519	321	167.1	26.5	164.9	21.66	1.209	0.1313	398	188	31.7	183.5	27.06	1.356	0.1474
		6WP R3	8	R3	926	148.9	20.9	147.8	20.43	0.6713	0.1382	532	189.7	28.6	187.2	28.09	1.218	0.1501	498	202.6	23.1	198.7	22.57	1.012	0.1136
	1000 cells/microwell	6WP R1	8	R1	828	148.3	19.4	146.9	20.39	0.7087	0.1388	532	166.8	45.5	178.5	38.46	1.667	0.2155	804	193.6	42.3	199.9	36.81	1.298	0.1841
		6WP R2	8	R2	1316	144.2	25.3	141.6	19.37	0.5339	0.1367	381	168.4	24	164.5	21.84	1.119	0.1328	384	194.5	23	191.6	21.73	1.109	0.1134
		6WP R3	8	R3	626	156.8	24.8	155.2	20.89	0.8351	0.1346	721	189.5	31	186.8	28.26	1.052	0.1513	708	206.6	30.1	203.6	26.09	0.9807	0.1282
	Six-well plate (initial seed)	Parallel run	*Passage # at time of aggregation	Run/ replicate	Day 1							Day 2							Day 3							Day 4							Day 5
					# of aggregates (n)	Median (µm)	IQR (µm)	Mean (µm)	Standard deviation (µm)	Standard error mean (µm)	Coefficient of variation	# of aggregates (n)	Median (µm)	IQR (µm)	Mean (µm)	Standard deviation (µm)	Standard error mean (µm)	Coefficient of variation	# of aggregates (n)	Median (µm)	IQR (µm)	Mean (µm)	Standard deviation (µm)	Standard error mean (µm)	Coefficient of variation	# of aggregates (n)	Median (µm)	IQR (µm)	Mean (µm)	Standard deviation (µm)	Standard error mean (µm)	Coefficient of variation	# of aggregates (n)	Median (µm)	IQR (µm)	Mean (µm)	Standard deviation (µm)	Standard error mean (µm)	Coefficient of variation
	0.5x106 cells/mL	AG R1	8	R1	540	184.7	34.4	186.4	25.85	1.112	0.1387	358	203.5	39.2	202.8	31.12	1.645	0.1535	374	225.7	40	219.6	40.37	2.087	0.1838
		AG R3	8	R3	406	198.2	36.9	204.4	35.72	1.773	0.1748	407	242.2	32.4	245.5	42.3	2.097	0.1723	245	260.1	39	266.8	48.57	3.103	0.182
	0.75x106 cells/mL	AG R1	8	R1	758	188	33.4	190.2	24.88	0.9037	0.1308	385	198.6	31.4	202.3	26.08	1.329	0.1289	527	225.2	35.8	225.8	28.67	1.249	0.127
		AG R2	8	R2	640	176.7	42.1	173.6	33.85	1.338	0.195	141	194.1	39.8	191.8	41.11	3.462	0.2144	244	214.4	33	215.2	24.19	1.549	0.1124
		AG R3	8	R3	196	199.3	35.5	205.8	35.71	2.551	0.1735	423	240.8	35.7	244.4	40.01	1.945	0.1637	462	250.2	32.9	249.1	42.77	1.99	0.1717
	1x106 cells/mL	AG R1	8	R1	826	181.3	44.6	186.3	35.51	1.236	0.1906	442	191	49.5	195.8	37.69	1.793	0.1925	722	212.9	46.5	216.6	38.05	1.416	0.1756
		AG R2	8	R2	474	188.4	40.4	191.7	31.34	1.44	0.1635	243	195.6	36.5	196	28.8	1.847	0.1469	158	220.5	32.6	221.2	26.72	2.126	0.1208
		AG R3	8	R3	582	188.7	41.7	195.3	41.96	1.739	0.2149	621	233.8	36.6	237.4	40.77	1.636	0.1717	583	245.9	33.2	247.2	36.8	1.524	0.1489
	2x106 cells/mL	AG R1	8	R1	933	157.5	38.5	157.4	32.21	1.055	0.2046	582	163.7	40.4	164.4	31.17	1.292	0.1896	987	176.2	45.6	176.4	32.89	1.047	0.1865
		AG R2	8	R2	544	238.9	46	236.6	35.97	1.542	0.152	229	267.1	46.3	262.6	41.29	2.729	0.1572	92	290.2	32	274.5	54.45	5.677	0.1984
		AG R3	8	R3	502	183.7	47.7	185.4	39.09	1.745	0.2109	705	217.6	54.2	217.2	48.49	1.826	0.2233	366	222.1	52.1	220.9	48.22	2.521	0.2183
	Roller bottle (initial seed)	Parallel run	*Passage # at time of aggregation	Run/ replicate	Day 1							Day 2							Day 3							Day 4							Day 5
					# of aggregates (n)	Median (µm)	IQR (µm)	Mean (µm)	Standard deviation (µm)	Standard error mean (µm)	Coefficient of variation	# of aggregates (n)	Median (µm)	IQR (µm)	Mean (µm)	Standard deviation (µm)	Standard error mean (µm)	Coefficient of variation	# of aggregates (n)	Median (µm)	IQR (µm)	Mean (µm)	Standard deviation (µm)	Standard error mean (µm)	Coefficient of variation	# of aggregates (n)	Median (µm)	IQR (µm)	Mean (µm)	Standard deviation (µm)	Standard error mean (µm)	Coefficient of variation	# of aggregates (n)	Median (µm)	IQR (µm)	Mean (µm)	Standard deviation (µm)	Standard error mean (µm)	Coefficient of variation
	0.5x106 cells/mL	-	9	R1	312	80.73	34.55	87.78	28.22	1.598	0.3215	105	94.36	38.99	97.88	29.34	2.864	0.2998	10	179.7	72.5	185.3	47.32	14.96	0.2553
		SF R2	8	R2	249	136.4	53.4	149.5	58.45	3.704	0.3909	112	173.9	70	174.5	49.6	4.687	0.2842	148	173.8	70.5	177.8	55.64	4.573	0.313
		SF R3	9	R3	103	102	24.87	105.4	16.97	1.672	0.161	426	133.7	42.5	133.6	30.4	1.473	0.2275	726	132.5	35.8	134.5	26.25	0.9743	0.1953
	1x106 cells/mL	-	9	R1	225	106.8	67.76	118.4	45.06	3.004	0.3805	141	151.4	64.8	143	45.67	3.846	0.3193	28	195.9	76.8	194.1	59.77	11.3	0.308
		SF R2	8	R2	240	187	66	185.6	51.95	3.353	0.2798	106	212.9	72.3	211.7	49.7	4.827	0.2348	185	205.9	85.4	200	62.51	4.596	0.3125
		SF R2	9	R3	345	142.5	38.8	144.4	35.99	1.938	0.2492	324	165.2	56.3	166.8	40.31	2.24	0.2417	410	170.2	54.6	173.1	42.45	2.097	0.2452
	2x106 cells/mL	-	9	R1	172	181.3	103.4	208.8	110.5	8.422	0.529	139	128.8	81.34	146.6	72.6	6.158	0.4954	63	196.6	63.8	212.9	66.64	8.396	0.3131
	Spinner flask (initial seed)	Parallel run	*Passage # at time of aggregation	Run/ replicate	Day 1							Day 2							Day 3							Day 4							Day 5
					# of aggregates (n)	Median (µm)	IQR (µm)	Mean (µm)	Standard deviation (µm)	Standard error mean (µm)	Coefficient of variation	# of aggregates (n)	Median (µm)	IQR (µm)	Mean (µm)	Standard deviation (µm)	Standard error mean (µm)	Coefficient of variation	# of aggregates (n)	Median (µm)	IQR (µm)	Mean (µm)	Standard deviation (µm)	Standard error mean (µm)	Coefficient of variation	# of aggregates (n)	Median (µm)	IQR (µm)	Mean (µm)	Standard deviation (µm)	Standard error mean (µm)	Coefficient of variation	# of aggregates (n)	Median (µm)	IQR (µm)	Mean (µm)	Standard deviation (µm)	Standard error mean (µm)	Coefficient of variation
	0.5x106 cells/mL	-	10	R1	687	95	27.87	97.79	25.06	0.9561	0.2563	218	115.5	36.9	116.1	28.75	1.948	0.2477	226	139.1	48.2	143.2	42.64	2.837	0.2977	455	196.7	71.2	193.1	59.32	2.781	0.3071
		RB R2	8	R2	546	85.33	24.16	86.74	18.93	0.8103	0.2183	149	109.5	36.52	113.3	28.34	2.322	0.2502	273	130.2	52.8	133.2	38.49	2.33	0.2891
		-	10	R3	487	88.85	25.36	88.98	21.93	0.9938	0.2465	542	113.1	33.58	113.1	27.55	1.183	0.2436	798	137.6	53.1	144.6	48.3	1.71	0.3339
		RB R3	9	R4	258	87.46	19.4	92.66	23.22	1.445	0.2506	105	98.48	30.7	102.4	23.3	2.274	0.2276	198	116.2	31.5	121.3	24.25	1.723	0.2
	0.75x106 cells/mL	-	10	R1	772	90.55	26.96	91.57	20.96	0.7544	0.2289	299	113.2	35.77	113.1	27.35	1.582	0.2419	324	123.2	92.82	125	53.89	2.994	0.431	512	179.6	97.4	170.7	62.71	2.771	0.3673
		RB R2	8	R2	835	70.4	20.2	72.88	16.25	0.5622	0.2229	179	89.87	29.86	89.34	21.66	1.619	0.2425	217	120.6	39.33	118	30.13	2.045	0.2554
		-	10	R3	574	99.02	43.46	100.8	32.72	1.366	0.3246	557	127.7	49.44	124.7	37.81	1.602	0.3033	386	151.8	54.8	160.8	54.96	2.797	0.3417
	0.85x106 cells/mL	-	10	R1	1233	82.41	24.14	83.7	18.29	0.5209	0.2185	347	98.64	32.59	100.4	25.7	1.38	0.256	273	100.5	39.47	105	37.72	2.283	0.359	1213	161.4	100.3	159.1	71.34	2.048	0.4484
		RB R2	8	R2	403	76.04	26.76	79.43	21.22	1.057	0.2671	271	100.3	43.03	103.4	31.03	1.885	0.3	454	115	45.04	117.6	33.93	1.592	0.2884
		-	10	R3	427	94.84	36.46	96.91	31.75	1.536	0.3276	466	115.2	43.06	119.3	37.97	1.759	0.3183	638	116.2	68.37	123.2	52.31	2.071	0.4246
	1x106 cells/mL	-	10	R1	907	95.48	30.76	97	24.99	0.8298	0.2576	253	113.5	45.96	117	47.21	2.968	0.4034	286	152.8	53.4	152.9	41.62	2.461	0.2721	240	186.1	86.8	183	69.28	4.472	0.3787
		RB R2	8	R2	111	99.72	34.42	100.7	30.3	2.876	0.301	262	113.5	45.76	116.7	34.64	2.14	0.2968	294	131.5	54.8	133.6	41.3	2.409	0.3091
		-	10	R3	581	96.12	30.94	95.72	22.96	0.9527	0.2399	566	123.8	42.8	126.3	34.98	1.47	0.2769	640	130	56.38	126	39.15	1.548	0.3107
		RB R3	9	R4	190	90.47	21.34	92.99	15.93	1.156	0.1713	227	116.7	40.7	118.2	29.73	1.974	0.2516	658	138.6	39	143.6	30.88	1.204	0.2151
	PBS-Mini (initial seed)	Parallel run	*Passage # at time of aggregation	Run/ replicate	Day 1							Day 2							Day 3							Day 4							Day 5
					# of aggregates (n)	Median (µm)	IQR (µm)	Mean (µm)	Standard deviation (µm)	Standard error mean (µm)	Coefficient of variation	# of aggregates (n)	Median (µm)	IQR (µm)	Mean (µm)	Standard deviation (µm)	Standard error mean (µm)	Coefficient of variation	# of aggregates (n)	Median (µm)	IQR (µm)	Mean (µm)	Standard deviation (µm)	Standard error mean (µm)	Coefficient of variation	# of aggregates (n)	Median (µm)	IQR (µm)	Mean (µm)	Standard deviation (µm)	Standard error mean (µm)	Coefficient of variation	# of aggregates (n)	Median (µm)	IQR (µm)	Mean (µm)	Standard deviation (µm)	Standard error mean (µm)	Coefficient of variation
	40 rpm
	0.5x106 cells/mL	-	10		933	125.8	36.3	125.7	25.84	0.846	0.2056	245	145.4	57.6	142.8	37.7	2.408	0.2639	168	158.9	69	161.8	48.78	3.764	0.3014	428	214.5	84.4	204.9	59.43	2.873	0.29
	0.75x106 cells/mL	-	10		615	132.6	39.6	133.1	28.81	1.162	0.2164	250	147.5	50	146.6	34.16	2.16	0.233	152	186.8	83.2	171.4	50.29	4.079	0.2934	419	209.5	59.1	199.8	45.51	2.223	0.2278
	1x106 cells/mL	-	10		418	143.3	36.8	144.4	29.27	1.432	0.2028	237	161.8	39.2	159.1	32.07	2.083	0.2016	185	174.6	70.3	170.3	45.37	3.336	0.2664	543	199.7	60.8	192.4	41.65	1.787	0.2165
	1.5x106 cells/mL	-	10		594	147	37.6	146.3	28.84	1.183	0.1971	230	169.8	48.6	165.6	33.08	2.182	0.1998	251	160.3	49.5	158.3	36.44	2.3	0.2301	316	187.5	74.4	182.9	48.64	2.736	0.266
	1x106 cells/mL						0
	40 rpm	-	10	R1	808	109	30.8	108.6	24.16	0.8498	0.2225	251	133.3	41.4	134.3	30.85	1.947	0.2296	202	167.2	58.8	163.2	43.89	3.088	0.2689	107	157.2	59.2	160.6	39.57	3.826	0.2464	1047	167.8	58.9	166.8	45.97	1.421	0.2755
		-	11	R2	524	170.4	44.9	169.4	35.21	1.538	0.2078	154	187.9	54.4	185.1	44.3	3.57	0.2393	132	203.9	47.3	203	37.86	3.295	0.1865	131	200.2	45.4	199.6	32.66	2.854	0.1636	356	218.5	45.5	216.8	36.41	1.93	0.1679
		-	9	R3	363	117.3	34.5	117.2	27.66	1.452	0.236	319	181.1	45.8	178.8	35.6	1.993	0.1991	190	193.6	47.9	191.3	38.3	2.778	0.2002	407	215.8	47.8	209.7	37.85	1.876	0.1805
		-	9	R4	445	198.1	47.3	193.9	38.05	1.804	0.1963	128	215.7	52.1	212.1	38.47	3.4	0.1814	156	216.2	48.7	211.6	42.34	3.39	0.2001	100	223.7	35.1	220.7	30.5	3.05	0.1382	495	235.7	32.5	231	30.83	1.386	0.1335
	60 rpm	-	8	R1	564	101.4	32.02	104.6	25.65	1.08	0.2451	201	131.9	43.8	132.1	35.18	2.482	0.2663	264	140.1	48.4	139	41.79	2.572	0.3007	273	158.2	68.6	160.4	52.55	3.18	0.3276	583	213.4	99.4	200	76.39	3.164	0.3818
		-	11	R2	857	141.3	42.7	142	30.36	1.037	0.2138	205	146.3	40.3	147.3	32.44	2.266	0.2203	251	153.3	45.5	149.8	32.74	2.067	0.2185	136	168.2	35.2	162.6	28.18	2.416	0.1733	617	172	24.2	168.4	24.77	0.997	0.1471
		-	9	R3	143	94.19	36.88	93.43	22.94	1.918	0.2455	207	150.7	38.3	147.9	30.79	2.14	0.2082	474	152.1	48.1	149	37.4	1.718	0.2511	665	156.1	43.9	151.9	34.89	1.353	0.2297
	80 rpm	-	8	R1	564	101.4	32.02	104.6	25.65	1.08	0.2451	201	131.9	43.8	132.1	35.18	2.482	0.2663	264	140.1		139	41.79	2.572	0.3007	273	158.2	68.6	160.4	52.55	3.18	0.3276	583	213.4	99.4	200	76.39	3.164	0.3818
		-	11	R2	590	75.03	25.47	77.28	16.94	0.6975	0.2192	450	109.9	38.88	112.1	27.32	1.288	0.2437	225	118.1	47.78	121.3	35.11	2.341	0.2894	183	131.8	44.3	132.6	34.03	2.516	0.2567	1096	136.6	39	134.5	28.84	0.8712	0.2145
		-	9	R3	995	69.31	24.96	70.69	15.2	0.4818	0.215	427	108.7	37.11	112.1	28.54	1.381	0.2546	265	116.6	51.25	116.7	33.37	2.05	0.2859	1118	122.1	58	119.9	38.63	1.155	0.3221
	100 rpm	-	8	R1	413	75.23	17.38	79.23	15.39	0.7575	0.1943	347	78.03	27.08	80.04	18.65	1.001	0.233	465	84.07	38.12	89.25	29.07	1.348	0.3257	173	94.68	57.06	113.9	48.87	3.715	0.4292	381	83.89	30.66	90.41	24.46	1.253	0.2706
		-	11	R2	322	57.08	8.99	58.37	6.152	0.3428	0.1054	292	101.4	35.02	107.7	25.59	1.497	0.2376	243	117.9	49.06	120.2	30.93	1.984	0.2574	200	127.5	55.98	128.2	34.82	2.462	0.2715	1256	133.1	48.6	132.5	32.7	0.9226	0.2468
		-	9	R3	616	42.49	9.18	44.67	8.024	0.3233	0.1796	436	67.52	21.67	69.93	14.54	0.6963	0.2079	200	72.54	29.1	76.88	21.43	1.515	0.2788	494	91.64	43.07	95.5	31.14	1.401	0.3261
	2D110 rpm	-	11	R2								1370	62.46	14.64	64.75	10.57	0.2855	0.1632	84	72.22	21.97	79.64	36.96	4.033	0.4641	93	86.22	35.43	88.35	24.83	2.575	0.2811	644	129.3	57.1	134.9	41.83	1.648	0.3101
		-	9	R3								2428	59.32	11.43	61.07	8.284	0.1681	0.1357	220	89.87	40.21	95.86	35.05	2.363	0.3656	457	118.1	54.71	118.8	35.4	1.656	0.298
		-	9	R4								512	116.5	49.13	119.6	34.29	1.515	0.2868	499	88.33	50.18	94.01	30.23	1.353	0.3216	360	122.2	88.61	135.2	56.78	2.992	0.42	856	145.7	62.8	146.2	43.41	1.484	0.2969
